# Supplementary material for: In vivo mechanotransduction: Effect of acute exercise on the metabolomic profiles of mouse synovial fluid
Source: Osteoarthr Cartil Open. 2021 Dec 8;4(1):100228. doi: 10.1016/j.ocarto.2021.100228 (PMC9718234; doi:10.1016/j.ocarto.2021.100228)
Supplement: Multimedia component 1 [file mmc1.xlsx]

## Sheet: Supplemental Table 1
	Pathway total	Hits.total	Hits.sig	EASE	Fischer's Exact p-value	Adj. p-value
ubiquinol-8 biosynthesis (eukaryotic)	23	10	9	0.12665	0.032861	0.0045731
tRNA charging pathway	64	5	5	0.29463	0.063814	0.0072695
bile acid biosynthesis, neutral pathway	48	10	8	0.32033	0.13229	0.0078229
arginine biosynthesis IV	22	4	4	0.43346	0.11132	0.010914
mevalonate pathway I	17	4	4	0.43346	0.11132	0.010914
biosynthesis of estrogens	24	8	6	0.53842	0.27167	0.015142
citrulline biosynthesis	22	5	4	0.64169	0.30137	0.021428
Leucine Catabolism	25	5	4	0.64169	0.30137	0.021428
leucine degradation I	22	5	4	0.64169	0.30137	0.021428
biosynthesis of corticosteroids	23	7	5	0.66469	0.37538	0.023258
nicotine degradation II	27	7	5	0.66469	0.37538	0.023258
ubiquinol-6 biosynthesis (eukaryotic)	21	9	6	0.68457	0.43172	0.025007
TCA cycle	23	8	5	0.79095	0.54823	0.038208
catecholamine biosynthesis	15	4	3	0.7941	0.44046	0.038738
arginine degradation I (arginase pathway)	11	4	3	0.7941	0.44046	0.038738
proline biosynthesis II	16	4	3	0.7941	0.44046	0.038738
proline biosynthesis II (from arginine)	16	4	3	0.7941	0.44046	0.038738
arginine degradation VI (arginase 2 pathway)	12	4	3	0.7941	0.44046	0.038738
nicotine degradation III	26	4	3	0.7941	0.44046	0.038738
biosynthesis of serotonin and melatonin	14	2	2	0.82134	0.33568	0.043817
serotonin and melatonin biosynthesis	14	2	2	0.82134	0.33568	0.043817
citrulline-nitric oxide cycle	13	2	2	0.82134	0.33568	0.043817
tyrosine biosynthesis II	5	2	2	0.82134	0.33568	0.043817
tetrahydrobiopterin biosynthesis I	10	2	2	0.82134	0.33568	0.043817
tetrahydrobiopterin biosynthesis II	11	2	2	0.82134	0.33568	0.043817
tetrapyrrole biosynthesis II	11	2	2	0.82134	0.33568	0.043817
biotin-carboxyl carrier protein assembly	13	2	2	0.82134	0.33568	0.043817
very long chain fatty acid biosynthesis	11	2	2	0.82134	0.33568	0.043817
creatine biosynthesis	14	2	2	0.82134	0.33568	0.043817
glycine degradation (creatine biosynthesis)	8	2	2	0.82134	0.33568	0.043817
urea cycle	17	2	2	0.82134	0.33568	0.043817
tryptophan degradation to 2-amino-3-carboxymuconate semialdehyde	13	2	2	0.82134	0.33568	0.043817
tyrosine degradation I	13	2	2	0.82134	0.33568	0.043817
isoleucine degradation	28	9	5	0.87606	0.69386	0.057803
biosynthesis of androgens	17	7	4	0.8822	0.67314	0.05983
TCA cycle variation III (eukaryotic)	21	7	4	0.8822	0.67314	0.05983
lysine degradation II	17	5	3	0.89571	0.64909	0.064763
<i>S</i>-adenosyl-L-methionine cycle II	13	3	2	0.92513	0.61982	0.078592
UDP-<i>N</i>-acetyl-D-galactosamine biosynthesis II	13	3	2	0.92513	0.61982	0.078592
L-ascorbate biosynthesis VI	19	3	2	0.92513	0.61982	0.078592
ketogenesis	12	3	2	0.92513	0.61982	0.078592
UDP-<i>N</i>-acetyl-D-glucosamine biosynthesis II	12	3	2	0.92513	0.61982	0.078592
2-ketoglutarate dehydrogenase complex	10	3	2	0.92513	0.61982	0.078592
ketogenesis	12	3	2	0.92513	0.61982	0.078592
dopamine degradation	17	3	2	0.92513	0.61982	0.078592
methionine degradation I (to homocysteine)	11	3	2	0.92513	0.61982	0.078592
glutamate degradation VII	19	3	2	0.92513	0.61982	0.078592
4-hydroxyproline degradation I	13	3	2	0.92513	0.61982	0.078592
&beta;-alanine degradation I	9	3	2	0.92513	0.61982	0.078592
phenylalanine degradation III	12	3	2	0.92513	0.61982	0.078592
phenylalanine degradation I (aerobic)	10	3	2	0.92513	0.61982	0.078592
methylmalonyl pathway	9	3	2	0.92513	0.61982	0.078592
purine ribonucleosides degradation to ribose-1-phosphate	13	3	2	0.92513	0.61982	0.078592
sphingosine and sphingosine-1-phosphate metabolism	14	3	2	0.92513	0.61982	0.078592
arsenate detoxification I (glutaredoxin)	20	3	2	0.92513	0.61982	0.078592
valine degradation	29	6	3	0.94907	0.7952	0.09518
L-dopachrome biosynthesis	8	4	2	0.9688	0.79919	0.11667
L-carnitine biosynthesis	14	4	2	0.9688	0.79919	0.11667
palmitate biosynthesis I (animals)	38	4	2	0.9688	0.79919	0.11667
ketolysis	10	4	2	0.9688	0.79919	0.11667
bupropion degradation	12	4	2	0.9688	0.79919	0.11667
putrescine degradation III	15	4	2	0.9688	0.79919	0.11667
glutaryl-CoA degradation	14	4	2	0.9688	0.79919	0.11667
3-oxoadipate degradation	6	4	2	0.9688	0.79919	0.11667
pyrimidine deoxyribonucleosides degradation	18	4	2	0.9688	0.79919	0.11667
ketone oxidation	10	4	2	0.9688	0.79919	0.11667
biosynthesis of prostaglandins	15	8	3	0.98878	0.93996	0.16145
1,25-dihydroxyvitamin D<sub>3</sub> biosynthesis	12	1	1	1	0.58025	1
glutamate biosynthesis II	6	1	1	1	0.58025	1
glutamine biosynthesis II	10	1	1	1	0.58025	1
aspartate biosynthesis	10	1	1	1	0.58025	1
serine biosynthesis	11	3	1	1	0.92731	1
uracil degradation II (reductive)	10	1	1	1	0.58025	1
alanine biosynthesis II	4	1	1	1	0.58025	1
2-methylbutyrate biosynthesis	15	5	1	1	0.9877	1
eumelanin biosynthesis	11	4	1	1	0.97001	1
cyclic GMP biosynthesis	6	1	1	1	0.58025	1
cyclic AMP biosynthesis	9	2	1	1	0.82481	1
pyrimidine ribonucleotides interconversion	12	1	1	1	0.58025	1
purine and pyrimidine metabolism	32	2	1	1	0.82481	1
salvage pathways of pyrimidine ribonucleotides	19	2	1	1	0.82481	1
salvage pathways of pyrimidine deoxyribonucleotides	14	2	1	1	0.82481	1
pyrimidine deoxyribonucleotides <i>de novo</i> biosynthesis I	26	1	1	1	0.58025	1
adenosine nucleotides <i>de novo</i> biosynthesis	20	2	1	1	0.82481	1
xanthine and xanthosine salvage	7	1	1	1	0.58025	1
adenine and adenosine salvage I	7	1	1	1	0.58025	1
adenine and adenosine salvage III	11	2	1	1	0.82481	1
adenine and adenosine salvage VI	5	1	1	1	0.58025	1
gluconeogenesis I	23	3	1	1	0.92731	1
GDP-L-fucose biosynthesis I (from GDP-D-mannose)	7	1	1	1	0.58025	1
UDP-glucose conversion	6	1	1	1	0.58025	1
GDP-glucose biosynthesis	10	1	1	1	0.58025	1
GDP-L-fucose biosynthesis II (from L-fucose)	8	1	1	1	0.58025	1
UDP-galactose biosynthesis (salvage pathway from galactose using UDP-glucose)	10	1	1	1	0.58025	1
GDP-mannose biosynthesis I	8	1	1	1	0.58025	1
GDP-mannose biosynthesis	8	1	1	1	0.58025	1
glycogen biosynthesis II (from UDP-D-Glucose)	11	1	1	1	0.58025	1
GDP-mannose metabolism	12	2	1	1	0.82481	1
nonaprenyl diphosphate biosynthesis I	4	1	1	1	0.58025	1
NAD phosphorylation and dephosphorylation	9	2	1	1	0.82481	1
pyridine nucleotide cycling	17	1	1	1	0.58025	1
NAD biosynthesis from 2-amino-3-carboxymuconate semialdehyde	14	1	1	1	0.58025	1
lipoate biosynthesis and incorporation II	11	1	1	1	0.58025	1
lipoate biosynthesis and incorporation I	9	1	1	1	0.58025	1
heme biosynthesis from uroporphyrinogen-III I	11	1	1	1	0.58025	1
glutathione redox reactions I	9	1	1	1	0.58025	1
glutathione biosynthesis	9	1	1	1	0.58025	1
glutathione redox reactions II	7	1	1	1	0.58025	1
thioredoxin pathway	6	1	1	1	0.58025	1
pyridoxal 5'-phosphate salvage pathway	13	2	1	1	0.82481	1
folate transformations II (plants)	25	4	1	1	0.97001	1
folate transformations I	26	4	1	1	0.97001	1
ceramide biosynthesis	12	1	1	1	0.58025	1
wax esters biosynthesis I	8	1	1	1	0.58025	1
fatty acid biosynthesis initiation II	7	1	1	1	0.58025	1
1D-<i>myo</i>-inositol hexakisphosphate biosynthesis II (mammalian)	11	2	1	1	0.82481	1
spermine biosynthesis II	8	2	1	1	0.82481	1
urate biosynthesis/inosine 5'-phosphate degradation	11	2	1	1	0.82481	1
putrescine biosynthesis III	4	1	1	1	0.58025	1
acetyl-CoA biosynthesis (from citrate)	7	1	1	1	0.58025	1
acetyl-CoA biosynthesis (from pyruvate)	10	2	1	1	0.82481	1
pentose phosphate pathway (oxidative branch)	11	1	1	1	0.58025	1
glutathione-mediated detoxification	15	1	1	1	0.58025	1
ethanol degradation II (cytosol)	12	3	1	1	0.92731	1
histamine degradation	18	3	1	1	0.92731	1
4-aminobutyrate degradation I	9	3	1	1	0.92731	1
formaldehyde oxidation I	14	2	1	1	0.82481	1
heme degradation	11	1	1	1	0.58025	1
thyroid hormone metabolism I (via deiodination)	13	2	1	1	0.82481	1
D-glucuronate degradation I	11	3	1	1	0.92731	1
aspartate degradation II	8	2	1	1	0.82481	1
tryptophan degradation I (via anthranilate)	9	1	1	1	0.58025	1
L-cysteine degradation III	8	1	1	1	0.58025	1
L-cysteine degradation I	10	1	1	1	0.58025	1
glutamate degradation III (via 4-aminobutyrate)	10	3	1	1	0.92731	1
glutamate degradation IV	15	3	1	1	0.92731	1
glutamate degradation X	6	1	1	1	0.58025	1
valine degradation I	20	3	1	1	0.92731	1
glutamine degradation II	8	1	1	1	0.58025	1
glutamine degradation I	8	1	1	1	0.58025	1
proline degradation III	9	3	1	1	0.92731	1
proline degradation II	9	2	1	1	0.82481	1
citrulline degradation	9	1	1	1	0.58025	1
alanine degradation III	4	1	1	1	0.58025	1
mannitol degradation II	9	2	1	1	0.82481	1
L-arabinose degradation II	9	3	1	1	0.92731	1
acetate conversion to acetyl-CoA	6	2	1	1	0.82481	1
2-amino-3-carboxymuconate semialdehyde degradation to glutaryl-CoA	12	2	1	1	0.82481	1
acetate formation from acetyl-CoA II	6	2	1	1	0.82481	1
(deoxy)ribose phosphate degradation	19	2	1	1	0.82481	1
adenosine nucleotides degradation II	13	3	1	1	0.92731	1
acetoacetate degradation (to acetyl CoA)	5	2	1	1	0.82481	1
fatty acid &beta;-oxidation I	18	2	1	1	0.82481	1
fatty acid &beta;-oxidation II (core pathway)	16	2	1	1	0.82481	1
fatty acid &beta;-oxidation IV (unsaturated, even number)	9	1	1	1	0.58025	1

## Sheet: Supplemental Table 2
	Pathway total	Hits.total	Hits.sig	EASE	Fischer's Exact p-value	Adj. p-value
3-oxoadipate degradation	6	4	4	0.50473	0.14685	0.021613
biosynthesis of prostaglandins	15	8	6	0.63543	0.35862	0.030396
bile acid biosynthesis, neutral pathway	48	10	7	0.67861	0.43501	0.034379
2-methylbutyrate biosynthesis	15	5	4	0.71362	0.37296	0.038187
isoleucine degradation	28	9	6	0.77236	0.53648	0.046182
ketolysis	10	4	3	0.84205	0.51198	0.059827
ketone oxidation	10	4	3	0.84205	0.51198	0.059827
methionine salvage II (mammalia)	6	2	2	0.8545	0.38516	0.063015
purine and pyrimidine metabolism	32	2	2	0.8545	0.38516	0.063015
adenine and adenosine salvage III	11	2	2	0.8545	0.38516	0.063015
dolichyl-diphosphooligosaccharide biosynthesis	23	2	2	0.8545	0.38516	0.063015
CMP-<i>N</i>-acetylneuraminate biosynthesis I (eukaryotes)	15	2	2	0.8545	0.38516	0.063015
heparan sulfate biosynthesis (late stages)	22	2	2	0.8545	0.38516	0.063015
aerobic respiration -- electron donors reaction list	15	2	2	0.8545	0.38516	0.063015
acetate conversion to acetyl-CoA	6	2	2	0.8545	0.38516	0.063015
acetate formation from acetyl-CoA II	6	2	2	0.8545	0.38516	0.063015
acetoacetate degradation (to acetyl CoA)	5	2	2	0.8545	0.38516	0.063015
TCA cycle variation III (eukaryotic)	21	7	4	0.92255	0.75324	0.088467
ubiquinol-6 biosynthesis (eukaryotic)	21	9	5	0.92261	0.78044	0.088497
<i>S</i>-adenosyl-L-methionine cycle II	13	3	2	0.94506	0.67923	0.10275
UDP-<i>N</i>-acetyl-D-galactosamine biosynthesis II	13	3	2	0.94506	0.67923	0.10275
UDP-<i>N</i>-acetyl-D-glucosamine biosynthesis II	12	3	2	0.94506	0.67923	0.10275
ethanol degradation II (cytosol)	12	3	2	0.94506	0.67923	0.10275
methionine degradation I (to homocysteine)	11	3	2	0.94506	0.67923	0.10275
glutamate degradation VII	19	3	2	0.94506	0.67923	0.10275
purine ribonucleosides degradation to ribose-1-phosphate	13	3	2	0.94506	0.67923	0.10275
adenosine nucleotides degradation II	13	3	2	0.94506	0.67923	0.10275
arsenate detoxification I (glutaredoxin)	20	3	2	0.94506	0.67923	0.10275
TCA cycle	23	8	4	0.96259	0.86157	0.11886
folate transformations II (plants)	25	4	2	0.9794	0.84648	0.14383
folate transformations I	26	4	2	0.9794	0.84648	0.14383
palmitate biosynthesis I (animals)	38	4	2	0.9794	0.84648	0.14383
putrescine degradation III	15	4	2	0.9794	0.84648	0.14383
glutaryl-CoA degradation	14	4	2	0.9794	0.84648	0.14383
pyrimidine deoxyribonucleosides degradation	18	4	2	0.9794	0.84648	0.14383
valine degradation	29	6	2	0.99716	0.96971	0.22361
biosynthesis of corticosteroids	23	7	2	0.99896	0.9872	0.26138
biosynthesis of androgens	17	7	2	0.99896	0.9872	0.26138
nicotine degradation II	27	7	2	0.99896	0.9872	0.26138
ubiquinol-8 biosynthesis (eukaryotic)	23	10	3	0.99907	0.99273	0.26556
biosynthesis of estrogens	24	8	2	0.99962	0.99472	0.29762
biosynthesis of serotonin and melatonin	14	2	1	1	0.85763	1
serotonin and melatonin biosynthesis	14	2	1	1	0.85763	1
catecholamine biosynthesis	15	4	1	1	0.98028	1
cysteine biosynthesis/homocysteine degradation	8	1	1	1	0.6214	1
cysteine biosynthesis II	8	1	1	1	0.6214	1
tyrosine biosynthesis II	5	2	1	1	0.85763	1
eumelanin biosynthesis	11	4	1	1	0.98028	1
L-dopachrome biosynthesis	8	4	1	1	0.98028	1
epoxysqualene biosynthesis	11	1	1	1	0.6214	1
cyclic AMP biosynthesis	9	2	1	1	0.85763	1
salvage pathways of pyrimidine ribonucleotides	19	2	1	1	0.85763	1
salvage pathways of pyrimidine deoxyribonucleotides	14	2	1	1	0.85763	1
adenosine nucleotides <i>de novo</i> biosynthesis	20	2	1	1	0.85763	1
adenine and adenosine salvage I	7	1	1	1	0.6214	1
adenine and adenosine salvage VI	5	1	1	1	0.6214	1
tRNA splicing	17	1	1	1	0.6214	1
L-carnitine biosynthesis	14	4	1	1	0.98028	1
gluconeogenesis I	23	3	1	1	0.94683	1
GDP-mannose metabolism	12	2	1	1	0.85763	1
mevalonate pathway I	17	4	1	1	0.98028	1
coenzyme A biosynthesis	13	1	1	1	0.6214	1
NAD salvage pathway III	7	1	1	1	0.6214	1
pyridoxal 5'-phosphate salvage pathway	13	2	1	1	0.85763	1
tetrapyrrole biosynthesis II	11	2	1	1	0.85763	1
tRNA charging pathway	64	5	1	1	0.99274	1
ketogenesis	12	3	1	1	0.94683	1
biotin-carboxyl carrier protein assembly	13	2	1	1	0.85763	1
fatty acid biosynthesis initiation II	7	1	1	1	0.6214	1
D-<i>myo</i>-inositol (3,4,5,6)-tetrakisphosphate biosynthesis	9	1	1	1	0.6214	1
1D-<i>myo</i>-inositol hexakisphosphate biosynthesis II (mammalian)	11	2	1	1	0.85763	1
spermine biosynthesis II	8	2	1	1	0.85763	1
spermine biosynthesis	7	1	1	1	0.6214	1
spermidine biosynthesis I	7	1	1	1	0.6214	1
glycolysis III	18	2	1	1	0.85763	1
glycolysis V (Pyrococcus)	17	1	1	1	0.6214	1
glycolysis I	18	2	1	1	0.85763	1
2-ketoglutarate dehydrogenase complex	10	3	1	1	0.94683	1
aerobic respiration -- electron donor II	11	2	1	1	0.85763	1
ketogenesis	12	3	1	1	0.94683	1
acetyl-CoA biosynthesis (from citrate)	7	1	1	1	0.6214	1
acetyl-CoA biosynthesis (from pyruvate)	10	2	1	1	0.85763	1
glutathione-mediated detoxification	15	1	1	1	0.6214	1
nicotine degradation III	26	4	1	1	0.98028	1
glycine betaine degradation	18	1	1	1	0.6214	1
histamine degradation	18	3	1	1	0.94683	1
4-aminobutyrate degradation IV	9	2	1	1	0.85763	1
4-aminobutyrate degradation I	9	3	1	1	0.94683	1
<i>N</i>-acetylglucosamine degradation I	7	1	1	1	0.6214	1
D-glucuronate degradation I	11	3	1	1	0.94683	1
xylitol degradation	8	2	1	1	0.85763	1
methyl parathion degradation	5	1	1	1	0.6214	1
parathion degradation	7	1	1	1	0.6214	1
urate degradation to allantoin	9	1	1	1	0.6214	1
glutamate degradation III (via 4-aminobutyrate)	10	3	1	1	0.94683	1
glutamate degradation IV	15	3	1	1	0.94683	1
Leucine Catabolism	25	5	1	1	0.99274	1
leucine degradation I	22	5	1	1	0.99274	1
valine degradation I	20	3	1	1	0.94683	1
&beta;-alanine degradation I	9	3	1	1	0.94683	1
lysine degradation II	17	5	1	1	0.99274	1
phenylalanine degradation III	12	3	1	1	0.94683	1
phenylalanine degradation I (aerobic)	10	3	1	1	0.94683	1
ribose degradation	7	2	1	1	0.85763	1
L-arabinose degradation II	9	3	1	1	0.94683	1
methylmalonyl pathway	9	3	1	1	0.94683	1
(deoxy)ribose phosphate degradation	19	2	1	1	0.85763	1
sphingosine and sphingosine-1-phosphate metabolism	14	3	1	1	0.94683	1
fatty acid &beta;-oxidation I	18	2	1	1	0.85763	1
fatty acid &beta;-oxidation II (core pathway)	16	2	1	1	0.85763	1

## Sheet: Supplemental Table 3
	Pathway total	Hits.total	Hits.sig	EASE	Fischer's Exact p-value	adj. p-value
biosynthesis of corticosteroids	23	7	2	0.87658	0.58065	0.1376
biosynthesis of prostaglandins	15	8	2	0.90901	0.65965	0.14995
ubiquinol-6 biosynthesis (eukaryotic)	21	9	2	0.93301	0.7265	0.16227
bile acid biosynthesis, neutral pathway	48	10	2	0.95076	0.7821	0.17452
biosynthesis of estrogens	24	8	1	1	0.91303	1
methionine salvage II (mammalia)	6	2	1	1	0.4521	1
<i>S</i>-adenosyl-L-methionine cycle II	13	3	1	1	0.59532	1
2-methylbutyrate biosynthesis	15	5	1	1	0.78022	1
eumelanin biosynthesis	11	4	1	1	0.70155	1
L-dopachrome biosynthesis	8	4	1	1	0.70155	1
pyrimidine ribonucleotides interconversion	12	1	1	1	0.25926	1
purine and pyrimidine metabolism	32	2	1	1	0.4521	1
salvage pathways of pyrimidine deoxyribonucleotides	14	2	1	1	0.4521	1
pyrimidine deoxyribonucleotides <i>de novo</i> biosynthesis I	26	1	1	1	0.25926	1
adenine and adenosine salvage I	7	1	1	1	0.25926	1
adenine and adenosine salvage III	11	2	1	1	0.4521	1
adenine and adenosine salvage VI	5	1	1	1	0.25926	1
gluconeogenesis I	23	3	1	1	0.59532	1
UDP-glucose conversion	6	1	1	1	0.25926	1
UDP-galactose biosynthesis (salvage pathway from galactose using UDP-glucose)	10	1	1	1	0.25926	1
CMP-<i>N</i>-acetylneuraminate biosynthesis I (eukaryotes)	15	2	1	1	0.4521	1
heparan sulfate biosynthesis (late stages)	22	2	1	1	0.4521	1
glycogen biosynthesis II (from UDP-D-Glucose)	11	1	1	1	0.25926	1
UDP-<i>N</i>-acetyl-D-galactosamine biosynthesis II	13	3	1	1	0.59532	1
glutathione biosynthesis	9	1	1	1	0.25926	1
ubiquinol-8 biosynthesis (eukaryotic)	23	10	1	1	0.95348	1
pyridoxal 5'-phosphate salvage pathway	13	2	1	1	0.4521	1
L-ascorbate biosynthesis VI	19	3	1	1	0.59532	1
folate transformations II (plants)	25	4	1	1	0.70155	1
folate transformations I	26	4	1	1	0.70155	1
spermine biosynthesis II	8	2	1	1	0.4521	1
spermine biosynthesis	7	1	1	1	0.25926	1
spermidine biosynthesis I	7	1	1	1	0.25926	1
UDP-<i>N</i>-acetyl-D-glucosamine biosynthesis II	12	3	1	1	0.59532	1
glycolysis III	18	2	1	1	0.4521	1
glycolysis V (Pyrococcus)	17	1	1	1	0.25926	1
glycolysis I	18	2	1	1	0.4521	1
aerobic respiration -- electron donors reaction list	15	2	1	1	0.4521	1
ethanol degradation II (cytosol)	12	3	1	1	0.59532	1
putrescine degradation III	15	4	1	1	0.70155	1
<i>N</i>-acetylglucosamine degradation I	7	1	1	1	0.25926	1
heme degradation	11	1	1	1	0.25926	1
D-glucuronate degradation I	11	3	1	1	0.59532	1
xylitol degradation	8	2	1	1	0.4521	1
methyl parathion degradation	5	1	1	1	0.25926	1
methionine degradation I (to homocysteine)	11	3	1	1	0.59532	1
lysine degradation II	17	5	1	1	0.78022	1
ribose degradation	7	2	1	1	0.4521	1
L-arabinose degradation II	9	3	1	1	0.59532	1
acetate conversion to acetyl-CoA	6	2	1	1	0.4521	1
acetate formation from acetyl-CoA II	6	2	1	1	0.4521	1
(deoxy)ribose phosphate degradation	19	2	1	1	0.4521	1
purine ribonucleosides degradation to ribose-1-phosphate	13	3	1	1	0.59532	1
adenosine nucleotides degradation II	13	3	1	1	0.59532	1
pyrimidine deoxyribonucleosides degradation	18	4	1	1	0.70155	1
acetoacetate degradation (to acetyl CoA)	5	2	1	1	0.4521	1
arsenate detoxification I (glutaredoxin)	20	3	1	1	0.59532	1

## Sheet: Supplemental Table 4
MECHANOSENSITIVE METABOLITE FEATURES
PLS-DA VIP
Metabolite Identity	Mass	PPM	Adduct	Feature	VIP score	High(↑)/Low(↓) with Ex
				540.379	3.2385	↓
Leucomycin V	701.399	4	Na	724.384	3.1837	↑
				432.329	2.9562	↑
Anabasamine	253.158	3	H	254.166	2.9487	↑
Fenapanil	253.158	3
Pergolide	314.182	1	H	315.189	2.9388	↑
E-64c	314.184	6
alpha-licanic acid	292.204	11	Na
12,13S-epoxy-9Z,11,15Z-octadecatrienoic acid	292.204	11
(9R,13R)-12-oxo-phytodienoic acid	292.204	11
9-OxoOTrE	292.204	11
13-epi-12-oxo Phytodienoic Acid	292.204	11
Colnelenic acid	292.204	11
10 or 12, or 12-oxo-PDA	292.204	11
9,10-EOT	292.204	11
17beta-Hydroxy-2-oxa-5alpha-androstan-3-one	292.204	11
4-Hydroxy-6-[2-(2-methyl-1,2,4a,5,6,7,8,8a-octahydro-1-naphthalenyl)ethyl]tetrahydro-2H-pyran-2-one	292.204	11
[7]-Paradol	292.204	11
Panaquinquecol 1	292.204	11
octadecatrienoic acid derivatives	292.204	11
Etherolenic acid	292.204	11
Antillatoxin B (red color)	565.352	14	Na	588.349	2.8234	↑
JSTX-3	565.359	2
PS	573.307	13	H	574.322	2.7651	↑
3'-HPPH	268.085	5	H	269.093	2.7517	↑
Phenyalanyl-cysteine	268.088	7
benzopyrene derivatives	268.089	9
3-hydroxyphenoytoin	268.085	5
5-(4-hydroxyphenyl-5-phenylhydantoin	268.085	5
2,4-Imidazolidinedione, 5-(7-oxabicyclo[4.1.0]hepta-2,4-dien-3-yl)-5-phenyl-	268.085	5
Spahenic acid	268.085	5
N-acetyl-D-tryptophan	246.1	14	Na
Methionyl-prolnie/prolyl-methionine	246.104	1
Nigellicine	246.1	14
o-Hydroxyfinasteride	388.273	7	H	389.277	2.5654	↑
Alpinine	415.2	1	H	416.206	2.5421	↑
(1xi,3S)-1,2,3,4-Tetrahydro-1-methyl-beta-carboline-1,3-dicarboxylic acid	274.095	9	H	275.105	2.5367	↑
Cimetidine	252.116	1	Na
cis-Hinokiresinol	252.115	3
p-(3,4-Dihydro-6-methoxy-2-naphthyl)phenol	252.115	3
(1Z,4Z)-1,5-bis(4-hydroxyphenyl)-1,4-pentadiene	252.115	3
2-Phenylethyl 3-phenyl-2-propenoate	252.115	3
Cinnamyl phenylacetate	252.115	3
				158.962	2.5173	↑
Chaetoglobosin N	542.278	12	Na	565.274	2.5167	↑
				574.297	2.5135	↑
				636.334	2.4987	↑
				490.262	2.4765	↑
Idebenone metabolite (QS-4)	268.095	10	H	269.105	2.4558	↑
Moclobemide	268.098	1
Disperse Blue 1	268.096	5
diethyl 2,6-dimethyl-4-oxo-4h-pyran-3,5-dicarboxylate	268.095	10
3,3'-diindolylmethane	246.116	0	Na
Ellipticine	246.116	0
Olivacine	246.116	0
PS	701.427	4	Na	724.413	2.4345	↑
Unoprostone isopropyl ester	424.319	8	H	425.323	2.4303	↓
4,4'-Diaponeurosporene	402.329	10	Na
Vitamin D3 derivatives	402.33	8
Thiocholesterol	402.332	2
PC	677.5	12	H	678.498	2.4231	↓
clavulone derivatives	446.231	11	H	447.243	2.4219	↑
6B-Hydroxybudesonide	446.231	11
ethyl-1-(2,4,6-trihydroxy-3-isobutyrylphenyl)butyl]-4-cyclohexene-1,3-dione	446.23	11
Semimyrtucommulone	446.231	11
Gradolide	446.231	11
1-heptadecanoyl-sn-glycerol 3-phosphate	424.259	11	Na
PA(17:0/0:0)	424.259	11
				426.327	2.4128	↓
Mycinamicin VII	521.335	8	Na	544.329	2.391	↑
				608.356	2.3803	↓
Arbekacin	7	7	Na	575.306	2.3351	↑
Triterpenoid	7	7
2,3-diacetoxy-7,8-epoxy-24,29-dinor-1,3,5-friedelatriene-20-carboxylic acid	13	13
Homobatrachotoxin	6	6

## Sheet: Supplemental Table 5
MECHANOSENSITIVE METABOLITE FEATURES
Correlation Coefficient Analysis
Metabolite Identity	Mass	PPM	Adduct	Feature	Coefficient	Accumulated(↑)/Depleted(↓)
Aragusteroketal	490.402	13	H	491.403	-0.991528	↓
				618.46	-0.981095	↓
PC(O-22:2(13Z,16Z)/22:3(10Z,13Z,16Z))	591.39	9	Na	614.385	-0.969386	↓
				755.026	-0.966759	↓
PS(O-18:0/0:0)	511.327	11	Na	534.323	-0.963456	↓
				928.721	-0.960484	↓
6-Monoacetyl morphine-3-O-glucuronide	373.241	0	H	374.247	-0.959465	↓
Curacin A	373.244	9
Androsta-5,16-dienol[17,16-b]quinolin-3beta-ol	373.241	0
Dodecylphosphocholine	351.254	11	Na
2,3-dinor-6-keto Prostaglandin F1α-d9	351.261	6
				141.957	-0.956144	↓
				491.889	-0.953683	↓
				686.383	-0.952263	↓
Epinastine	249.127	3	H	250.135	0.928574	↑
				342.233	0.933697	↑
11α-Hemiglutaryloxy-1,25-dihydroxyvitamin D3	522.376	1	H	545.385	0.944004	↑
Ganoderic acid	544.376	1
				697.998	0.947765	↑
Clavepictine B	305.272	13	Na	328.257	0.949114	↑
Phenylglyoxylyl-CoA	899.136	11	H	900.133	0.960588	↑
3,4-didehydroadipyl-CoA semialdehyde	877.152	9	Na
				328.27	0.966403	↑
PS	899.662	9	H	900.677	0.972682	↑
PC	877.692	4	Na
SB 939	358.237	1	H	359.243	0.973172	↑
Hydroxyamobarbital	242.127	2	H	243.133	0.975961	↑
Hydroxypentobarbital	242.127	2
N-Hydroxypentobarbital	242.127	2
Oblongolide	220.146	9	Na
Glutinosone	220.146	9
2,6-di-tert-butylbenzoquinone	220.146	9
3-Phenylpropyl isovalerate	220.146	9
13-Nor-6-eremophilene-8,11-dione	220.146	9
Hexyl phenylacetate	220.146	9
2-Phenylethyl hexanoate	220.146	9
(Z)-6-Tetradecene-1,3-diyne-5,8-diol	220.146	9
13-Tetradecene-1,3-diyne-6,7-diol	220.146	9
3,4-Dihydro-2,2,5,7,8-pentamethyl-2H-1-benzopyran-6-ol	220.146	9
2-Methyl-1-phenyl-2-propanyl butyrate	220.146	9

## Sheet: Supplemental Table 6
MECHANOSENSITIVE METABOLITE FEATURES
Volcano Plot Analysis
Metabolite Identity	Mass	PPM	Adduct	Feature	Fold Change	P-value	Accumulated(↑)/Depleted(↓)
				540.379	0.073977	0.002015	↓
Leucomycin V	701.399	4	Na	724.384	3.0682	0.0026311	↑
				432.329	14.191	0.0069311	↑
Anabasamine	253.158	3	H	254.166	4.7594	0.0071321	↑
Fenapanil	253.158	3
Perfolide	314.182	1	H	315.189	2.2216	0.007407	↑
E-64c	314.184	6
alpha-licanic acid	292.204	11	Na
12,13S-epoxy-9Z,11,15Z-octadecatrienoic acid	292.204	11
(9R,13R)-12-oxo-phytodienoic acid	292.204	11
9-OxoOTrE	292.204	11
13-epi-12-oxo-Phytodienoic acid	292.204	11
Colnelenic acid	292.204	11
12-OPDA	292.204	11
9,10-EOT	292.204	11
10-OPDA	292.204	11
17beta-Hydroxy-2-oxa-5alpha0androstan-3-one	292.204	11
Etherolenic acid	292.204	11
(-)-8-hydroxy-11E,17-octadecadien-9-ynoic acid	292.204	11
9-hydroxy-10E,14Z-octadecadien-12-ynoic acid	292.204	11
8-hydroxy-9,11-octadecadiynoic acid	292.204	11
8-hydroxy-10,12-octadecadiynoic acid	292.204	11
13-keto-9Z,11E,15Z-octadecatrienoic acid	292.204	11
12-oxo-PDA	292.204	11
Panaquinquecol	292.204	11
4-hydroxy-6-[2-(2-methyl-1,2,4a,5,6,7,8,8a-octahydro-1-naphthalenyl)ethyl]tetrahydro-2H-pyran-2-one	292.204	11
[7]-Paradol	292.204	11
Antillatoxin B	565.352	14	Na	588.349	6.6728	0.011226	↑
JSTX-3	565.359	2
PS(22:4(7Z,10Z,13Z,16Z)/0:0)	573.307	13	H	574.322	2.8375	0.013657	↑
3-hydroxyphenytoin	268.085	5	H	269.093	3.4668	0.01427	↑
5-(4-HYDROXYPHENYL)-5-PHENYLHYDANTOIN	268.085	5
2,4-Imidazolidinedione, 5-(7-oxabicyclo[4.1.0]hepta-2,4-dien-3-yl)-5-phenyl-	268.085	5
Saphenic acid	268.085	5
2-Hydroxybenzo[a]pyrene	268.089	9
Benzo[a]pyrene-9,10-oxide	268.089	9
2,3-Dihydroxycarbamazepine	268.085	5
Benzo[a]pyrene-11,12-epoxide	268.089	9
3'-HPPH	268.085	5
Cysteinyl-phenylalanine	268.088	7
Phenylalanyl-cysteine	268.088	7
N-acetyl-DL-tryptophan	246.1	14	Na
N-acetyl-D-tryptophan	246.1	14
N-acetyltryptophan	246.1	14
methionyl-proline	246.104	1
prolyl-methionine	246.104	1
nigellicine	246.1	14
o-hydroxyfinasteride	388.273	7	H	389.277	4.4307	0.025119	↑
Alpinine	415.2	1	H	416.206	2.1272	0.026813	↑
				158.962	5.6077	0.02872	↑
				574.297	2.1147	0.029017	↑
idebenone metabolite (QS-4)	268.095	10	H	269.105	3.6993	0.033868	↑
Moclobemide	268.098	1
Disperse blue 1	268.096	5
diethyl 2,6-dimethyl-4-oxo-4h-pyran-3,5-dicarboxylate	268.095	10
3,3'-diindolylmethane	246.116	0	Na
Ellipticine	246.116	0
Olivacine	246.116	0
Unoprostone isopropyl ester	424.319	8	H	425.323	0.21544	0.036198	↓
4,4'-Diaponeurosporene	402.329	10	Na
6-fluorovitamin D3 / 6-fluorocholecalciferol	402.33	8
(10Z)-19-fluorovitamin D3 / (10Z)-19-fluorocholecalciferol	402.33	8
(10E)-19-fluorovitamin D3 / (10E)-19-fluorocholecalciferol	402.33	8
(5E,10Z)-19-fluorovitamin D3 / (5E,10Z)-19-fluorocholecalciferol	402.33	8
(5E,10E)-19-fluorovitamin D3 / (5E,10E)-19-fluorocholecalciferol	402.33	8
22-fluorovitamin D3 / 22-fluorocholecalciferol	402.33	8
25-Fluorovitamin D3	402.33	8
Thiocholesterol	402.33	8
PC	677.5	12	H	678.498	0.39878	0.036869	↓
PE	677.5	12
PE	677.5	12
Mycinamicin VII	521.335	8	Na	544.329	3.9614	0.040005	↑
				608.356	0.12916	0.041089	↓
				598.474	0.25647	0.046525	↓
				291.202	5.8616	0.047752	↑
				716.925	2.4243	0.04794	↑
				782.458	8.2303	0.048066	↑
PC	523.4	6	Na	546.393	0.28422	0.048882	↓
2-o-methyl PAF C18	523.4	6
